# Supplementary material for: Whole-exome sequencing in obsessive-compulsive disorder identifies rare mutations in immunological and neurodevelopmental pathways
Source: Transl Psychiatry. 2016 Mar 29;6(3):e764–. doi: 10.1038/tp.2016.30 (PMC4872454; doi:10.1038/tp.2016.30)
Supplement: Supplementary Table S4 [file tp201630x5.xlsx]

## Sheet: Table S4
Subj	father age at conception (yrs)	# DNMs		Subj	father age at conception (yrs)	# DNMs
OCD0033	32	0		11000.s1	28	0
OCD0163	27	1		11008.s1	26	0
OCD0187	36	0		11010.s1	30	0
OCD0189	37	2		11014.s1	32	2
OCD0200	23	0		11045.s1	37	1
OCD0216	28	0		11057.s1	29	1
OCD0322	35	4		11060.s2	#N/A	0
OCD0477	33	0		11066.s2	30	1
OCD1291	24	3		11067.s1	27	1
OCD1353	28	0		11074.s1	34	0
OCD1398	32	4		11075.s1	21	2
OCD1446	22	2		11077.s1	34	1
OCD1759	26	2		11079.s1	31	0
OCD1765	39	0		11085.s1	39	1
OCD1814	30	1		11089.s1	42	2
OCD0485	27	0		11090.s1	30	0
OCD0433	35	0		11092.s1	31	1
				11094.s1	25	0
				11107.s1	27	0
				11108.s1	26	1
				11114.s1	25	2
				11115.s1	28	0
				11117.s1	40	0
				11118.s1	39	1
				11132.s1	31	0
				11146.s1	24	1
				11154.s1	34	0
				11180.s1	27	1
				11187.s1	34	1
				11194.s1	37	2
				11196.s1	38	1
				11203.s1	37	0
				11219.s1	39	1
				11220.s1	27	0
				11241.s1	38	1
				11242.s1	21	0
				11247.s1	29	1
				11252.s1	44	2
				11265.s1	26	1
				11267.s1	41	1
				11282.s1	34	1
				11285.s1	32	0
				11290.s1	29	0
				11298.s1	32	0
				11301.s1	27	0
				11304.s1	28	1
				11316.s1	22	0
				11336.s1	30	2
				11353.s1	29	0
				11356.s1	39	3
				11382.s1	32	2
				11411.s1	28	1
				11412.s1	30	1
				11429.s1	29	1
				11433.s1	38	2
				11437.s1	29	0
				11456.s1	40	1
				11462.s1	40	0
				11470.s1	30	0
				11474.s1	40	1
				11484.s1	30	0
				11490.s1	37	1
				11501.s1	30	1
				11509.s1	25	0
				11519.s1	30	1
				11524.s1	34	0
				11532.s1	19	0
				11540.s1	24	1
				11551.s1	36	0
				11561.s1	32	1
				11581.s1	26	0
				11611.s1	31	0
				11622.s1	32	2
				11641.s1	28	0
				11654.s1	31	0
				11667.s1	26	1
				11676.s1	34	1
				11700.s1	32	1
				11712.s1	30	0
				11716.s1	36	1
				11720.s1	24	0
				11724.s1	26	0
				11729.s1	31	0
				11740.s1	37	0
				11766.s1	30	1
				11797.s1	36	1
				11808.s1	33	0
				11809.s1	34	0
				11810.s1	38	2
				11824.s1	32	0
				11828.s1	32	0
				11892.s1	36	2
				11905.s1	40	3
				11962.s1	31	0
				12020.s1	41	2
				12056.s1	31	1
				12061.s1	29	2
				12099.s1	50	0
				12100.s1	28	0
				12120.s1	35	2
				12154.s1	29	1
				12162.s1	42	1
				12173.s1	31	1
				12175.s1	45	0
				12187.s1	24	0
				12224.s1	29	0
				12228.s1	29	0
				12235.s1	27	0
				12241.s1	37	0
				12295.s1	24	0
				12297.s1	38	2
				12302.s1	29	0
				12303.s1	32	1
				12308.s1	49	1
				12317.s1	29	1
				12325.s1	24	0
				12327.s1	23	0
				12340.s1	29	1
				12343.s1	27	0
				12345.s1	38	1
				12368.s1	32	0
				12370.s1	42	0
				12375.s1	56	1
				12380.s1	21	0
				12383.s1	23	1
				12399.s1	36	1
				12403.s1	29	0
				12435.s1	25	0
				12451.s1	45	0
				12507.s1	28	0
				12512.s1	33	1
				12522.s1	32	0
				12524.s1	32	1
				12534.s1	32	0
				12536.s1	37	1
				12552.s1	33	1
				12561.s1	28	1
				12616.s1	35	0
				12647.s1	43	2
				12650.s1	36	0
				12651.s1	33	0
				12656.s1	24	0
				12657.s1	30	1
				12680.s1	38	1
				12685.s1	38	0
				12690.s1	32	0
				12729.s1	25	0
				12736.s1	37	0
				12763.s1	24	0
				12780.s1	33	2
				12790.s1	33	0
				12802.s1	33	0
				12869.s1	28	1
				12906.s1	44	0
				12958.s1	34	0
				12984.s1	32	0
				13000.s1	30	0
				13053.s1	43	3
				13063.s1	42	0
				13073.s1	27	1
				13128.s1	35	0
				13154.s1	39	1
				13171.s1	38	1
				13195.s1	38	0
				13251.s1	36	0
				13271.s1	31	2
				13322.s1	31	1
				13355.s1	28	1
				13374.s1	32	0
				13385.s1	22	0
				13393.s1	40	0
				13497.s1	41	1
				13509.s1	35	0
				13543.s1	38	0
				13608.s1	28	0
				13618.s1	29	0
				13621.s1	33	2
				13625.s1	28	0
				13660.s1	36	1
				13730.s1	30	1
				13739.s1	35	2
				13752.s1	21	0
				13774.s1	21	0
				13795.s1	35	2
				13808.s1	33	0
				13809.s1	32	0
				13821.s1	42	1
				13825.s1	22	1
				13832.s1	33	0
				13840.s1	#N/A	0
				13843.s1	29	1
				13876.s1	24	0
				13887.s1	37	0
				13912.s1	33	2
				13922.s1	19	1
				13992.s1	32	0
				14009.s1	32	0
				14110.s1	42	1
				14150.s1	31	0
				14167.s1	33	1
