# Supplementary material for: Whole-exome sequencing in obsessive-compulsive disorder identifies rare mutations in immunological and neurodevelopmental pathways
Source: Transl Psychiatry. 2016 Mar 29;6(3):e764–. doi: 10.1038/tp.2016.30 (PMC4872454; doi:10.1038/tp.2016.30)
Supplement: Supplementary Table S5 [file tp201630x6.xls]

## Sheet: nodes_attributes_final.txt
node	geneID	is_DN_SNV	degree	bridging_centrality	is_bridge	clustering	betweenness	is_bottleneck	norm_degree	brokering	is_broker	DADA_Rank_GWAS1	DADA_Rank_GWAS2
RNF14	9604	No	5	0.00001	No	0.90000	0.00000	No	0.02336	0.00234	No
C4A	720	No	1	0.00000	No	0.00000	0.00000	No	0.00467	0.00467	No
HIST1H4A	8359	No	14	0.00003	No	0.38462	0.00036	No	0.06542	0.04026	No
DYNLL1	8655	No	8	0.00021	No	0.17857	0.00154	No	0.03738	0.03071	No
ERBB2IP	55914	No	9	0.00087	Yes	0.52778	0.00281	No	0.04206	0.01986	No
ZBED5	58486	No	1	0.00000	No	0.00000	0.00000	No	0.00467	0.00467	No
WWP1	11059	Yes	40	0.00008	No	0.06923	0.03795	Yes	0.18692	0.17398	Yes	3	2
SUMO1	7341	No	28	0.00003	No	0.34656	0.00186	No	0.13084	0.08550	No
SPTB	6710	No	2	0.00000	No	100000	0.00000	No	0.00935	0.00000	No
PLK4	10733	No	3	0.00001	No	0.66667	0.00000	No	0.01402	0.00467	No
ATF7IP	55729	No	12	0.00029	No	0.31818	0.00393	No	0.05607	0.03823	No
LAPTM5	7805	No	3	0.00006	No	0.66667	0.00002	No	0.01402	0.00467	No
ARFRP1	10139	No	1	0.00000	No	0.00000	0.00000	No	0.00467	0.00467	No
PDZD11	51248	No	1	0.00000	No	0.00000	0.00000	No	0.00467	0.00467	No
FBLN1	2192	No	6	0.00045	No	0.40000	0.00136	No	0.02804	0.01682	No
RNF11	26994	No	7	0.00009	No	0.28571	0.00025	No	0.03271	0.02336	No
DLG1	1739	No	8	0.00048	No	0.28571	0.00447	No	0.03738	0.02670	No
SOX30	11063	No	1	0.00000	No	0.00000	0.00000	No	0.00467	0.00467	No
DLG2	1740	No	5	0.00002	No	0.60000	0.00006	No	0.02336	0.00935	No
DLG4	1742	No	10	0.00015	No	0.11111	0.00200	No	0.04673	0.04154	No
SPG20	23111	No	2	0.00000	No	100000	0.00000	No	0.00935	0.00000	No
STUB1	10273	No	14	0.00007	No	0.57143	0.00045	No	0.06542	0.02804	No
GATA2	2624	No	5	0.00002	No	0.80000	0.00001	No	0.02336	0.00467	No
DCC	1630	No	4	0.00010	No	0.16667	0.00020	No	0.01869	0.01558	No
APBB2	323	No	2	0.00000	No	100000	0.00000	No	0.00935	0.00000	No
TGFBRAP1	9392	No	5	0.00000	No	0.90000	0.00000	No	0.02336	0.00234	No
AP1M2	10053	No	6	0.00001	No	0.66667	0.00004	No	0.02804	0.00935	No
DVL1	1855	No	6	0.00000	No	0.86667	0.00000	No	0.02804	0.00374	No
RMND5B	64777	No	2	0.00000	No	100000	0.00000	No	0.00935	0.00000	No
CLINT1	9685	No	5	0.00011	No	0.70000	0.00014	No	0.02336	0.00701	No
NUP214	8021	No	5	0.00008	No	0.40000	0.00013	No	0.02336	0.01402	No
DDB1	1642	No	10	0.00010	No	0.33333	0.00076	No	0.04673	0.03115	No
LYN	4067	No	9	0.00030	No	0.25000	0.00361	No	0.04206	0.03154	No
HDGF	3068	No	6	0.00017	No	0.53333	0.00025	No	0.02804	0.01308	No
HMG20A	10363	No	1	0.00000	No	0.00000	0.00000	No	0.00467	0.00467	No
STK11IP	114790	No	2	0.00000	No	100000	0.00000	No	0.00935	0.00000	No
MED15	51586	No	6	0.00001	No	0.93333	0.00001	No	0.02804	0.00187	No
BRCA1	672	No	35	0.00005	No	0.34286	0.00466	No	0.16355	0.10748	Yes
WDR5	11091	No	8	0.00015	No	0.53571	0.00103	No	0.03738	0.01736	No
SUMO2	6613	No	40	0.00004	No	0.15513	0.00548	No	0.18692	0.15792	Yes
TFE3	7030	No	3	0.00040	No	0.33333	0.00013	No	0.01402	0.00935	No
ERBB4	2066	No	6	0.00056	No	0.40000	0.00238	No	0.02804	0.01682	No
CAMK2D	817	No	4	0.00011	No	0.66667	0.00007	No	0.01869	0.00623	No
SP1	6667	No	23	0.00006	No	0.50198	0.00198	No	0.10748	0.05353	No
XPA	7507	No	4	0.00001	No	0.66667	0.00002	No	0.01869	0.00623	No
CAMK2G	818	No	5	0.00010	No	0.60000	0.00008	No	0.02336	0.00935	No
ZNF365	22891	No	1	0.00000	No	0.00000	0.00000	No	0.00467	0.00467	No
CLCN5	1184	No	2	0.00000	No	100000	0.00000	No	0.00935	0.00000	No
IRF7	3665	No	8	0.00004	No	0.75000	0.00004	No	0.03738	0.00935	No
RNF138	51444	No	3	0.00000	No	100000	0.00000	No	0.01402	0.00000	No
BAMBI	25805	Yes	5	0.00081	Yes	0.40000	0.00636	No	0.02336	0.01402	No	1	10
RPL17	6139	No	2	0.00000	No	100000	0.00000	No	0.00935	0.00000	No
ARRDC1	92714	No	2	0.00000	No	100000	0.00000	No	0.00935	0.00000	No
NAT8	9027	No	2	0.00000	No	100000	0.00000	No	0.00935	0.00000	No
MDM2	4193	No	31	0.00007	No	0.26237	0.00410	No	0.14486	0.10685	No
ATP2B2	491	Yes	8	0.00052	No	0.28571	0.00829	No	0.03738	0.02670	No	5	4
PAFAH1B1	5048	No	4	0.00075	Yes	0.33333	0.00215	No	0.01869	0.01246	No
PAFAH1B2	5049	No	3	0.00008	No	0.66667	0.00008	No	0.01402	0.00467	No
TENM3	55714	No	1	0.00000	No	0.00000	0.00000	No	0.00467	0.00467	No
FN1	2335	No	12	0.00071	Yes	0.22727	0.01783	Yes	0.05607	0.04333	No
AKT1	207	No	27	0.00011	No	0.34758	0.00582	No	0.12617	0.08231	No
MAX	4149	No	6	0.00002	No	0.60000	0.00002	No	0.02804	0.01121	No
SEP15	9403	No	2	0.00000	No	100000	0.00000	No	0.00935	0.00000	No
RFX1	5989	No	3	0.00001	No	0.66667	0.00000	No	0.01402	0.00467	No
RBBP5	5929	No	7	0.00000	No	0.85714	0.00001	No	0.03271	0.00467	No
DLX1	1745	No	1	0.00000	No	0.00000	0.00000	No	0.00467	0.00467	No
RUNX2	860	No	14	0.00004	No	0.52747	0.00032	No	0.06542	0.03091	No
PTEN	5728	No	11	0.00009	No	0.30909	0.00090	No	0.05140	0.03551	No
UBA52	7311	No	15	0.00008	No	0.33333	0.00190	No	0.07009	0.04673	No
SYP	6855	No	1	0.00000	No	0.00000	0.00000	No	0.00467	0.00467	No
EID2	163126	No	4	0.00000	No	100000	0.00000	No	0.01869	0.00000	No
UBB	7314	No	14	0.00010	No	0.35165	0.00127	No	0.06542	0.04242	No
UBC	7316	No	214	0.00006	No	0.04361	0.49816	Yes	100000	0.95639	Yes
FUT4	2526	No	1	0.00000	No	0.00000	0.00000	No	0.00467	0.00467	No
MAPK1	5594	No	23	0.00031	No	0.42688	0.01192	No	0.10748	0.06160	No
ABCE1	6059	Yes	4	0.00093	Yes	0.16667	0.00747	No	0.01869	0.01558	No	12	11
PSG2	5670	No	1	0.00000	No	0.00000	0.00000	No	0.00467	0.00467	No
PAK1	5058	No	15	0.00010	No	0.37143	0.00143	No	0.07009	0.04406	No
CTCF	10664	No	7	0.00021	No	0.42857	0.00044	No	0.03271	0.01869	No
HOXC8	3224	No	4	0.00002	No	0.66667	0.00001	No	0.01869	0.00623	No
RAB2B	84932	No	3	0.00000	No	100000	0.00000	No	0.01402	0.00000	No
RTDR1	Not found	No	2	0.00060	No	0.00000	0.00024	No	0.00935	0.00935	No
RASD2	23551	No	5	0.00000	No	100000	0.00000	No	0.02336	0.00000	No
TRIM33	51592	No	6	0.00006	No	0.66667	0.00004	No	0.02804	0.00935	No
NUAK2	81788	No	3	0.00000	No	100000	0.00000	No	0.01402	0.00000	No
RPS27A	6233	No	11	0.00015	No	0.30909	0.00131	No	0.05140	0.03551	No
SAA2	6289	Yes	1	0.00000	No	0.00000	0.00000	No	0.00467	0.00467	No	13	14
TRIM35	23087	No	4	0.00000	No	100000	0.00000	No	0.01869	0.00000	No
COPS5	10987	No	17	0.00016	No	0.28676	0.00321	No	0.07944	0.05666	No
HIST1H2BB	3018	No	3	0.00004	No	0.66667	0.00001	No	0.01402	0.00467	No
ARL5A	26225	No	3	0.00000	No	100000	0.00000	No	0.01402	0.00000	No
UBE2L3	7332	No	5	0.00012	No	0.60000	0.00011	No	0.02336	0.00935	No
CLTC	1213	No	11	0.00011	No	0.27273	0.00126	No	0.05140	0.03738	No
ITGB5	3693	No	4	0.00002	No	0.83333	0.00002	No	0.01869	0.00312	No
SKI	6497	No	11	0.00002	No	0.65455	0.00007	No	0.05140	0.01776	No
AP2B1	163	No	9	0.00048	No	0.30556	0.00533	No	0.04206	0.02921	No
AP2M1	1173	No	5	0.00023	No	0.40000	0.00087	No	0.02336	0.01402	No
NEK6	10783	No	5	0.00008	No	0.30000	0.00022	No	0.02336	0.01636	No
DAXX	1616	No	15	0.00007	No	0.49524	0.00065	No	0.07009	0.03538	No
GTF2E2	2961	No	7	0.00029	No	0.47619	0.00127	No	0.03271	0.01713	No
ZNF512B	57473	No	7	0.00018	No	0.09524	0.00094	No	0.03271	0.02960	No
XPO5	57510	No	5	0.00024	No	0.50000	0.00059	No	0.02336	0.01168	No
CHD7	55636	No	3	0.00001	No	0.66667	0.00001	No	0.01402	0.00467	No
TRAP1	10131	No	4	0.00000	No	100000	0.00000	No	0.01869	0.00000	No
CHD8	57680	Yes	11	0.00002	No	0.36364	0.00042	No	0.05140	0.03271	No	8	7
SOX12	6666	No	1	0.00000	No	0.00000	0.00000	No	0.00467	0.00467	No
JUN	3725	No	36	0.00005	No	0.31270	0.00545	No	0.16822	0.11562	Yes
PRKCA	5578	No	8	0.00022	No	0.25000	0.00094	No	0.03738	0.02804	No
FBXL15	79176	No	1	0.00000	No	0.00000	0.00000	No	0.00467	0.00467	No
NFE2	4778	No	2	0.00025	No	0.00000	0.00002	No	0.00935	0.00935	No
NF1	4763	No	4	0.00019	No	0.66667	0.00011	No	0.01869	0.00623	No
DLX4	1748	No	2	0.00000	No	100000	0.00000	No	0.00935	0.00000	No
TGFB1I1	7041	No	6	0.00002	No	0.73333	0.00002	No	0.02804	0.00748	No
NLK	51701	No	7	0.00010	No	0.52381	0.00045	No	0.03271	0.01558	No
CHEK2	11200	No	7	0.00003	No	0.61905	0.00005	No	0.03271	0.01246	No
CITED1	4435	No	6	0.00000	No	0.93333	0.00000	No	0.02804	0.00187	No
CHEK1	1111	No	8	0.00009	No	0.57143	0.00023	No	0.03738	0.01602	No
TSSK3	81629	No	1	0.00000	No	0.00000	0.00000	No	0.00467	0.00467	No
MAP1A	4130	No	4	0.00022	No	0.33333	0.00041	No	0.01869	0.01246	No
JUND	3727	No	12	0.00003	No	0.68182	0.00013	No	0.05607	0.01784	No
KIAA0368	23392	No	3	0.00003	No	0.66667	0.00004	No	0.01402	0.00467	No
PSG9	5678	No	3	0.00000	No	100000	0.00000	No	0.01402	0.00000	No
PARP1	142	No	16	0.00006	No	0.36667	0.00114	No	0.07477	0.04735	No
RHOJ	57381	No	4	0.00000	No	100000	0.00000	No	0.01869	0.00000	No
FOXH1	8928	No	4	0.00000	No	100000	0.00000	No	0.01869	0.00000	No
KIAA1107	23285	No	1	0.00000	No	0.00000	0.00000	No	0.00467	0.00467	No
POLR2A	5430	No	11	0.00007	No	0.30909	0.00089	No	0.05140	0.03551	No
DAG1	1605	No	3	0.00020	No	0.66667	0.00007	No	0.01402	0.00467	No
COL4A1	1282	No	3	0.00190	Yes	0.00000	0.00628	No	0.01402	0.01402	No
ITPR2	3709	No	2	0.00251	Yes	0.00000	0.00170	No	0.00935	0.00935	No
ITPR1	3708	No	3	0.00126	Yes	0.66667	0.00170	No	0.01402	0.00467	No
RHOG	391	No	4	0.00000	No	100000	0.00000	No	0.01869	0.00000	No
ZMIZ1	57178	No	4	0.00021	No	0.66667	0.00005	No	0.01869	0.00623	No
PBK	55872	No	4	0.00087	Yes	0.50000	0.00054	No	0.01869	0.00935	No
ARL5B	221079	No	2	0.00000	No	100000	0.00000	No	0.00935	0.00000	No
UBE2I	7329	No	34	0.00004	No	0.29590	0.00349	No	0.15888	0.11187	Yes
CR1	1378	Yes	7	0.00056	No	0.04762	0.01907	Yes	0.03271	0.03115	No	11	13
TP53	7157	No	49	0.00016	No	0.18963	0.03368	Yes	0.22897	0.18555	Yes
ESR1	2099	No	49	0.00005	No	0.27041	0.00846	No	0.22897	0.16706	Yes
CALML3	810	No	1	0.00000	No	0.00000	0.00000	No	0.00467	0.00467	No
AP1G1	164	Yes	21	0.00016	No	0.11429	0.02581	Yes	0.09813	0.08692	No	4	6
CALM1	801	No	14	0.00004	No	0.23077	0.00090	No	0.06542	0.05032	No
HNF4A	3172	No	13	0.00006	No	0.50000	0.00057	No	0.06075	0.03037	No
FBXO34	55030	No	3	0.00000	No	100000	0.00000	No	0.01402	0.00000	No
SNIP1	79753	No	14	0.00003	No	0.43956	0.00029	No	0.06542	0.03666	No
MEF2A	4205	No	9	0.00007	No	0.55556	0.00020	No	0.04206	0.01869	No
HIST1H3A	8350	No	14	0.00003	No	0.35165	0.00053	No	0.06542	0.04242	No
FBXO30	84085	No	2	0.00000	No	100000	0.00000	No	0.00935	0.00000	No
ZNF423	23090	No	3	0.00032	No	0.33333	0.00008	No	0.01402	0.00935	No
NR0B2	8431	No	8	0.00014	No	0.64286	0.00030	No	0.03738	0.01335	No
HERC5	51191	No	2	0.00000	No	100000	0.00000	No	0.00935	0.00000	No
GPNMB	10457	No	1	0.00000	No	0.00000	0.00000	No	0.00467	0.00467	No
FSTL3	10272	No	2	0.00000	No	100000	0.00000	No	0.00935	0.00000	No
CREBBP	1387	No	44	0.00008	No	0.25687	0.01339	No	0.20561	0.15279	Yes
RAB3B	5865	No	5	0.00018	No	0.70000	0.00011	No	0.02336	0.00701	No
YY1	7528	No	16	0.00016	No	0.48333	0.00267	No	0.07477	0.03863	No
SMAD9	4093	No	13	0.00008	No	0.25641	0.00152	No	0.06075	0.04517	No
ASH2L	9070	No	9	0.00008	No	0.55556	0.00049	No	0.04206	0.01869	No
SMAD4	4089	Yes	187	0.00003	No	0.04261	0.29961	Yes	0.87383	0.83660	Yes	2	1
SMAD5	4090	No	12	0.00012	No	0.39394	0.00116	No	0.05607	0.03398	No
SMAD6	4091	No	9	0.00019	No	0.58333	0.00083	No	0.04206	0.01752	No
SMAD7	4092	No	20	0.00008	No	0.26316	0.00340	No	0.09346	0.06886	No
H2AFY2	55506	No	2	0.00000	No	100000	0.00000	No	0.00935	0.00000	No
SMAD1	4086	No	59	0.00006	No	0.12916	0.03498	Yes	0.27570	0.24009	Yes
SMAD2	4087	No	75	0.00005	No	0.13081	0.03152	Yes	0.35047	0.30462	Yes
SMAD3	4088	No	83	0.00004	No	0.12930	0.03262	Yes	0.38785	0.33770	Yes
PRKAR2A	5576	No	3	0.00000	No	100000	0.00000	No	0.01402	0.00000	No
TCTA	6988	No	1	0.00000	No	0.00000	0.00000	No	0.00467	0.00467	No
PSMD11	5717	No	10	0.00012	No	0.53333	0.00062	No	0.04673	0.02181	No
HOXA11	3207	No	3	0.00004	No	0.33333	0.00002	No	0.01402	0.00935	No
MAPK13	5603	No	2	0.00000	No	100000	0.00000	No	0.00935	0.00000	No
AP1AR	55435	No	2	0.00000	No	100000	0.00000	No	0.00935	0.00000	No
C4B	721	No	2	0.01559	Yes	0.00000	0.00685	No	0.00935	0.00935	No
RASL12	51285	No	5	0.00000	No	100000	0.00000	No	0.02336	0.00000	No
RRAS2	22800	No	3	0.00000	No	100000	0.00000	No	0.01402	0.00000	No
TP63	8626	No	11	0.00010	No	0.56364	0.00039	No	0.05140	0.02243	No
AP1M1	8907	No	6	0.00018	No	0.66667	0.00066	No	0.02804	0.00935	No
SKP2	6502	No	11	0.00005	No	0.45455	0.00038	No	0.05140	0.02804	No
STAT1	6772	No	16	0.00006	No	0.34167	0.00136	No	0.07477	0.04922	No
DNAJB2	3300	No	4	0.00000	No	0.83333	0.00000	No	0.01869	0.00312	No
ARF1	375	No	4	0.00004	No	0.66667	0.00007	No	0.01869	0.00623	No
NECAP2	55707	No	2	0.00005	No	0.00000	0.00002	No	0.00935	0.00935	No
CNKSR1	10256	No	2	0.00000	No	100000	0.00000	No	0.00935	0.00000	No
CR2	1380	No	3	0.00875	Yes	0.33333	0.01740	Yes	0.01402	0.00935	No
PRPF40A	55660	No	11	0.00006	No	0.43636	0.00065	No	0.05140	0.02897	No
SASH3	54440	No	2	0.00000	No	100000	0.00000	No	0.00935	0.00000	No
FHL2	2274	No	18	0.00007	No	0.50327	0.00169	No	0.08411	0.04178	No
FHL3	2275	No	7	0.00001	No	0.90476	0.00001	No	0.03271	0.00312	No
USF1	7391	No	6	0.00000	No	0.93333	0.00000	No	0.02804	0.00187	No
RABEP1	9135	No	3	0.00005	No	0.66667	0.00006	No	0.01402	0.00467	No
C3	718	No	2	0.00000	No	100000	0.00000	No	0.00935	0.00000	No
RAB13	5872	No	3	0.00000	No	100000	0.00000	No	0.01402	0.00000	No
SNRNP70	6625	No	12	0.00007	No	0.46970	0.00055	No	0.05607	0.02974	No
CD55	1604	No	1	0.00000	No	0.00000	0.00000	No	0.00467	0.00467	No
FOXG1	2290	No	8	0.00002	No	0.57143	0.00007	No	0.03738	0.01602	No
DIDO1	11083	No	2	0.00000	No	100000	0.00000	No	0.00935	0.00000	No
TGFBR2	7048	No	12	0.00004	No	0.46970	0.00042	No	0.05607	0.02974	No
TGFBR1	7046	No	48	0.00004	No	0.12766	0.01610	Yes	0.22430	0.19567	Yes
AP1S1	1174	No	3	0.00000	No	100000	0.00000	No	0.01402	0.00000	No
RBL1	5933	No	7	0.00004	No	0.80952	0.00005	No	0.03271	0.00623	No
SNUPN	10073	Yes	11	0.00033	No	0.12727	0.01897	Yes	0.05140	0.04486	No	10	9
CD59	966	No	1	0.00000	No	0.00000	0.00000	No	0.00467	0.00467	No
IL6R	3570	No	1	0.00000	No	0.00000	0.00000	No	0.00467	0.00467	No
TNNT3	7140	No	1	0.00000	No	0.00000	0.00000	No	0.00467	0.00467	No
ENO2	2026	No	2	0.00000	No	100000	0.00000	No	0.00935	0.00000	No
PLA2G10	8399	No	1	0.00000	No	0.00000	0.00000	No	0.00467	0.00467	No
PRKAR1B	5575	No	3	0.00000	No	100000	0.00000	No	0.01402	0.00000	No
OCLN	100506658	No	3	0.00000	No	100000	0.00000	No	0.01402	0.00000	No
ESR2	2100	No	14	0.00010	No	0.56044	0.00078	No	0.06542	0.02876	No
LEF1	51176	No	12	0.00007	No	0.53030	0.00040	No	0.05607	0.02634	No
EP300	2033	No	57	0.00005	No	0.21241	0.01390	Yes	0.26636	0.20978	Yes
RELA	5970	No	24	0.00004	No	0.41667	0.00135	No	0.11215	0.06542	No
UHRF2	115426	No	7	0.00023	No	0.57143	0.00044	No	0.03271	0.01402	No
FOXO3	2309	No	15	0.00006	No	0.65714	0.00051	No	0.07009	0.02403	No
ZNF521	25925	No	2	0.00000	No	100000	0.00000	No	0.00935	0.00000	No
ZNF638	27332	No	4	0.00007	No	0.50000	0.00008	No	0.01869	0.00935	No
ITK	3702	No	3	0.00000	No	100000	0.00000	No	0.01402	0.00000	No
NELFCD	51497	No	5	0.00019	No	0.50000	0.00029	No	0.02336	0.01168	No
IL2RG	3561	No	3	0.00019	No	0.66667	0.00005	No	0.01402	0.00467	No
ERCC5	2073	No	5	0.00005	No	0.70000	0.00007	No	0.02336	0.00701	No
PAPPA2	60676	No	3	0.00031	No	0.33333	0.00021	No	0.01402	0.00935	No
TDG	6996	No	11	0.00004	No	0.63636	0.00017	No	0.05140	0.01869	No
USP9X	8239	No	6	0.00017	No	0.66667	0.00033	No	0.02804	0.00935	No
RNASEL	6041	No	2	0.00008	No	0.00000	0.00005	No	0.00935	0.00935	No
PIAS2	9063	No	11	0.00004	No	0.70909	0.00016	No	0.05140	0.01495	No
PIAS3	10401	No	15	0.00002	No	0.55238	0.00019	No	0.07009	0.03138	No
PIAS1	8554	No	21	0.00004	No	0.49048	0.00070	No	0.09813	0.05000	No
FHL1	2273	No	6	0.00000	No	0.93333	0.00000	No	0.02804	0.00187	No
PEX5	5830	No	3	0.00011	No	0.66667	0.00004	No	0.01402	0.00467	No
PIAS4	51588	No	23	0.00007	No	0.40711	0.00220	No	0.10748	0.06372	No
DCP1B	196513	No	3	0.00000	No	100000	0.00000	No	0.01402	0.00000	No
USB1	79650	No	1	0.00000	No	0.00000	0.00000	No	0.00467	0.00467	No
PHF20L1	51105	No	4	0.00015	No	0.66667	0.00010	No	0.01869	0.00623	No
XAB2	56949	No	7	0.00043	No	0.33333	0.00206	No	0.03271	0.02181	No
HOXA9	3205	No	4	0.00000	No	100000	0.00000	No	0.01869	0.00000	No
MYO10	4651	Yes	10	0.00042	No	0.15556	0.01436	Yes	0.04673	0.03946	No	7	3
ERCC8	1161	No	5	0.00004	No	0.50000	0.00008	No	0.02336	0.01168	No
ZMYM2	7750	No	9	0.00022	No	0.50000	0.00076	No	0.04206	0.02103	No
NECAP1	25977	No	1	0.00000	No	0.00000	0.00000	No	0.00467	0.00467	No
DCP1A	55802	No	3	0.00000	No	100000	0.00000	No	0.01402	0.00000	No
BANK1	55024	Yes	3	0.00001	No	0.33333	0.00002	No	0.01402	0.00935	No	13	12
CYFIP2	26999	No	3	0.00000	No	100000	0.00000	No	0.01402	0.00000	No
EEF1A1	1915	No	13	0.00056	No	0.24359	0.01453	Yes	0.06075	0.04595	No
SYNRG	11276	No	2	0.00000	No	100000	0.00000	No	0.00935	0.00000	No
JUNB	3726	No	10	0.00002	No	0.77778	0.00005	No	0.04673	0.01038	No
EIF2AK4	440275	No	4	0.00001	No	0.83333	0.00001	No	0.01869	0.00312	No
PRKAA2	5563	No	4	0.00022	No	0.33333	0.00018	No	0.01869	0.01246	No
ERCC6	2074	Yes	22	0.00008	No	0.21212	0.00516	No	0.10280	0.08100	No	6	5
CTNNB1	1499	No	32	0.00005	No	0.30847	0.00361	No	0.14953	0.10341	No
FOXO1	2308	No	16	0.00006	No	0.51667	0.00066	No	0.07477	0.03614	No
RIPK2	8767	No	4	0.00015	No	0.66667	0.00007	No	0.01869	0.00623	No
WASL	8976	No	1	0.00000	No	0.00000	0.00000	No	0.00467	0.00467	No
AP1S2	8905	No	2	0.00000	No	100000	0.00000	No	0.00935	0.00000	No
FOXO4	4303	No	11	0.00008	No	0.56364	0.00046	No	0.05140	0.02243	No
NDE1	54820	Yes	4	0.00097	Yes	0.00000	0.00632	No	0.01869	0.01869	No	9	8
CPSF6	11052	No	4	0.00008	No	0.66667	0.00007	No	0.01869	0.00623	No
USP15	9958	No	6	0.00001	No	0.93333	0.00001	No	0.02804	0.00187	No
OTUB1	55611	No	9	0.00013	No	0.66667	0.00030	No	0.04206	0.01402	No
SPTBN1	6711	No	10	0.00021	No	0.40000	0.00099	No	0.04673	0.02804	No
HIST1H2AB	8335	No	7	0.00001	No	0.61905	0.00003	No	0.03271	0.01246	No
UBASH3A	53347	No	2	0.00000	No	100000	0.00000	No	0.00935	0.00000	No
CEBPB	1051	No	17	0.00003	No	0.55882	0.00037	No	0.07944	0.03505	No
DNER	92737	No	1	0.00000	No	0.00000	0.00000	No	0.00467	0.00467	No
RAB34	83871	No	5	0.00000	No	100000	0.00000	No	0.02336	0.00000	No
RHEBL1	121268	No	5	0.00002	No	0.80000	0.00001	No	0.02336	0.00467	No
RPL28	6158	No	3	0.00128	Yes	0.33333	0.00100	No	0.01402	0.00935	No
GCNT3	9245	No	1	0.00000	No	0.00000	0.00000	No	0.00467	0.00467	No
CEBPD	1052	No	10	0.00005	No	0.71111	0.00016	No	0.04673	0.01350	No
TFAP2A	7020	No	9	0.00012	No	0.52778	0.00033	No	0.04206	0.01986	No
SLC9A3R2	9351	No	3	0.00002	No	0.66667	0.00001	No	0.01402	0.00467	No
NRAS	4893	No	3	0.00000	No	100000	0.00000	No	0.01402	0.00000	No
ILKAP	80895	No	3	0.00000	No	100000	0.00000	No	0.01402	0.00000	No
ZNF8	7554	No	6	0.00001	No	0.73333	0.00001	No	0.02804	0.00748	No
RAB38	23682	No	5	0.00000	No	100000	0.00000	No	0.02336	0.00000	No
GLI3	2737	No	7	0.00002	No	0.80952	0.00002	No	0.03271	0.00623	No
KLF5	688	No	8	0.00010	No	0.64286	0.00027	No	0.03738	0.01335	No
UBE2Z	65264	No	4	0.00000	No	100000	0.00000	No	0.01869	0.00000	No
RHOD	29984	No	5	0.00027	No	0.70000	0.00074	No	0.02336	0.00701	No
KLF2	10365	No	3	0.00010	No	0.66667	0.00001	No	0.01402	0.00467	No
AP1B1	162	No	12	0.00013	No	0.33333	0.00226	No	0.05607	0.03738	No
C1QA	712	No	2	0.01446	Yes	0.00000	0.00654	No	0.00935	0.00935	No
STK35	140901	No	2	0.00000	No	100000	0.00000	No	0.00935	0.00000	No
ITGB1	3688	No	11	0.00015	No	0.20000	0.00312	No	0.05140	0.04112	No
XPO1	7514	No	10	0.00020	No	0.24444	0.00134	No	0.04673	0.03531	No
ITGB3	3690	No	3	0.00007	No	0.33333	0.00005	No	0.01402	0.00935	No
HDLBP	3069	No	2	0.00000	No	100000	0.00000	No	0.00935	0.00000	No
RAC2	5880	No	3	0.00000	No	100000	0.00000	No	0.01402	0.00000	No
SERPINA1	5265	No	2	0.00000	No	100000	0.00000	No	0.00935	0.00000	No
RTN4	57142	No	2	0.00000	No	100000	0.00000	No	0.00935	0.00000	No
GTF2H1	2965	No	11	0.00028	No	0.34545	0.00335	No	0.05140	0.03364	No
KPNB1	3837	No	6	0.00059	No	0.73333	0.00065	No	0.02804	0.00748	No
HGS	9146	No	11	0.00028	No	0.32727	0.00186	No	0.05140	0.03458	No
AR	367	No	39	0.00010	No	0.27935	0.01239	No	0.18224	0.13133	Yes
ATN1	1822	No	4	0.00014	No	0.16667	0.00022	No	0.01869	0.01558	No
SKIL	6498	No	16	0.00005	No	0.48333	0.00068	No	0.07477	0.03863	No
RNASE2	6036	No	1	0.00000	No	0.00000	0.00000	No	0.00467	0.00467	No
TP53BP2	7159	No	6	0.00023	No	0.46667	0.00027	No	0.02804	0.01495	No
DACH1	1602	No	5	0.00001	No	0.80000	0.00000	No	0.02336	0.00467	No
TOB1	10140	No	7	0.00003	No	0.52381	0.00008	No	0.03271	0.01558	No
TM9SF2	9375	No	1	0.00000	No	0.00000	0.00000	No	0.00467	0.00467	No
MEX3B	84206	No	3	0.00426	Yes	0.66667	0.00129	No	0.01402	0.00467	No
RASA1	5921	No	4	0.00008	No	0.66667	0.00010	No	0.01869	0.00623	No
MYOD1	4654	No	13	0.00008	No	0.51282	0.00059	No	0.06075	0.02960	No
SQSTM1	8878	No	9	0.00007	No	0.72222	0.00021	No	0.04206	0.01168	No
DAZAP2	9802	No	8	0.00005	No	0.35714	0.00020	No	0.03738	0.02403	No
PARD3	56288	No	7	0.00020	No	0.57143	0.00032	No	0.03271	0.01402	No
RAB25	57111	No	3	0.00055	No	0.33333	0.00019	No	0.01402	0.00935	No
CSH1	1442	No	4	0.00018	No	0.50000	0.00013	No	0.01869	0.00935	No
NOTCH4	4855	No	4	0.00000	No	100000	0.00000	No	0.01869	0.00000	No
BTRC	8945	No	14	0.00012	No	0.40659	0.00185	No	0.06542	0.03882	No
TUBG1	7283	No	3	0.00239	Yes	0.33333	0.00203	No	0.01402	0.00935	No
KIF13A	63971	No	5	0.00006	No	0.50000	0.00014	No	0.02336	0.01168	No
BAZ1B	9031	No	3	0.00000	No	100000	0.00000	No	0.01402	0.00000	No
RALA	5898	No	4	0.00031	No	0.50000	0.00041	No	0.01869	0.00935	No
NKX3-2	579	No	2	0.00000	No	100000	0.00000	No	0.00935	0.00000	No
WBP1	23559	No	1	0.00000	No	0.00000	0.00000	No	0.00467	0.00467	No
TOP3B	8940	No	2	0.00000	No	100000	0.00000	No	0.00935	0.00000	No
EWSR1	2130	No	12	0.00024	No	0.25758	0.00499	No	0.05607	0.04163	No
TGIF1	7050	No	7	0.00019	No	0.57143	0.00029	No	0.03271	0.01402	No
ATF2	1386	No	15	0.00008	No	0.49524	0.00144	No	0.07009	0.03538	No
