# Supplementary material for: Whole-exome sequencing in obsessive-compulsive disorder identifies rare mutations in immunological and neurodevelopmental pathways
Source: Transl Psychiatry. 2016 Mar 29;6(3):e764–. doi: 10.1038/tp.2016.30 (PMC4872454; doi:10.1038/tp.2016.30)
Supplement: Supplementary Table S6 [file tp201630x7.xls]

## Sheet: Table S6
seed genes GWAS I (Stewart et al., 2013)	seed genes GWAS II (Mattheisen et al., 2014)
LIFR	DCC
GRWD1	JPH4
CAMTA1	TBL1XR1
UBE4B	CUBN
M-RIP	ZFP64
ARHGAP15	IL7
TSPYL1	ZNF8
CPEB4	PPM1B
FCGRT	KIF16B
SYN1	PEX5L
NOMO1	SLIT3
NOS1	EYA4
POP1	MEIS2
FAM129B	SORBS1
DLD	EREG
NXPH3	NSMCE2
PIWIL2	SEMA4D
STXBP1	CDH10
LRSAM1	LRPPRC
HAS1
TYMS
KRT32
QTRTD1
DLGAP1
LUC7L3
PRMT1
RPL12
CXCL9
ADCY8
RAI14
NARS
HMP19
GNAL
FGF21
DHX58
EFNA5
COL1A1
PDE4D
SAFB2
FYB
OPRD1
TNFRSF25
PLK2
RASIP1
NOSIP
SPAG9
BAMBI
NUCB1
TUBA1A
BTBD3
TRIM31
TSKS
BCAP31
RPS11
C9ORF24
DPY19L4
TXNL1
