# Supplementary material for: Whole-exome sequencing in obsessive-compulsive disorder identifies rare mutations in immunological and neurodevelopmental pathways
Source: Transl Psychiatry. 2016 Mar 29;6(3):e764–. doi: 10.1038/tp.2016.30 (PMC4872454; doi:10.1038/tp.2016.30)
Supplement: Supplementary Table S7 [file tp201630x8.xlsx]

## Sheet: notes and results
subsequent workbook tabs contain gene lists obtained from supplemental material of Iossifov et al. (2014)
to calculate probability of the observed number of overlaps or greater between each PPI list and and ASD/ID/SCZ lists using R:
1-phyper((#overlaps-1), disease list size, (total # genes-disease list size), PPI list size)
Stats:
Overlap with PPI 320 list:	R command				p-value
ID	1-phyper((1-1), 30, 20000-30, 320)				0.3838
SCZ	1-phyper((2-1), 93, 20000-93, 320)				0.4398
ASD	1-phyper((8-1), 353, 20000-353, 320)				0.2062
ASD_rLGD	1-phyper((1-1), 27, 20000-27, 320)				0.3532
ASD_FDR0.1	1-phyper((2-1), 33, 20000-33, 320)				0.09748
ASD_rLGD_FDR	1-phyper((2-1), 50, 20000-50, 320)				0.1905
Overlap with PPI 37 list:	R command
ID	1-phyper((0-1), 30, 20000-30, 37)				1
SCZ	1-phyper((0-1), 93, 20000-93, 37)				1
ASD	1-phyper((1-1), 353, 20000-353, 37)				0.4829
ASD_rLGD	1-phyper((1-1), 27, 20000-27, 37)				0.04879	nominal significance but not when considering multiple comparisons
ASD_FDR0.1	1-phyper((0-1), 33, 20000-33, 37)				1
ASD_rLGD_FDR	1-phyper((0-1), 50, 20000-50, 37)				1

## Sheet: ID_DN_LGD
CHD2	ID_DN_LGD
SCN2A	ID_DN_LGD
WAC	ID_DN_LGD
SYNGAP1	ID_DN_LGD
CTNNB1	ID_DN_LGD
SETBP1	ID_DN_LGD
LRP2	ID_DN_LGD
DDX3X	ID_DN_LGD
SETD5	ID_DN_LGD
SLC6A1	ID_DN_LGD
MYT1L	ID_DN_LGD
HIVEP2	ID_DN_LGD
IQSEC2	ID_DN_LGD
STXBP1	ID_DN_LGD
PHIP	ID_DN_LGD
GATAD2B	ID_DN_LGD
MECP2	ID_DN_LGD
SETDB2	ID_DN_LGD
TUBA1A	ID_DN_LGD
ARIH1	ID_DN_LGD
CHAMP1	ID_DN_LGD
SYNCRIP	ID_DN_LGD
AP3B1	ID_DN_LGD
GRB14	ID_DN_LGD
MAP3K1	ID_DN_LGD
MTF1	ID_DN_LGD
PDHA1	ID_DN_LGD
TMPRSS12	ID_DN_LGD
ZMYM6	ID_DN_LGD
ZNF292	ID_DN_LGD

## Sheet: SCZ_DN_LGD
SCN2A	SCZ_DN_LGD
POGZ	SCZ_DN_LGD
SYNGAP1	SCZ_DN_LGD
HIVEP3	SCZ_DN_LGD
TNRC18	SCZ_DN_LGD
PHF7	SCZ_DN_LGD
ZMYND11	SCZ_DN_LGD
MOV10	SCZ_DN_LGD
YTHDC1	SCZ_DN_LGD
KDM5C	SCZ_DN_LGD
SMARCC2	SCZ_DN_LGD
DLG2	SCZ_DN_LGD
ITSN1	SCZ_DN_LGD
KIAA1109	SCZ_DN_LGD
PCDHAC2	SCZ_DN_LGD
SHANK1	SCZ_DN_LGD
BRPF1	SCZ_DN_LGD
NAP1L2	SCZ_DN_LGD
ALMS1	SCZ_DN_LGD
MKI67	SCZ_DN_LGD
NUP214	SCZ_DN_LGD
CELF2	SCZ_DN_LGD
HIST1H1E	SCZ_DN_LGD
KIAA1429	SCZ_DN_LGD
NIPBL	SCZ_DN_LGD
NUP54	SCZ_DN_LGD
PIK3C2B	SCZ_DN_LGD
PRRC2A	SCZ_DN_LGD
PSPC1	SCZ_DN_LGD
TTC28	SCZ_DN_LGD
XPR1	SCZ_DN_LGD
ZNF607	SCZ_DN_LGD
NEB	SCZ_DN_LGD
DNAH9	SCZ_DN_LGD
HSP90AA1	SCZ_DN_LGD
LAMA2	SCZ_DN_LGD
LPHN2	SCZ_DN_LGD
MYH9	SCZ_DN_LGD
SZT2	SCZ_DN_LGD
TMEM201	SCZ_DN_LGD
ZNF407	SCZ_DN_LGD
ATG12	SCZ_DN_LGD
BCAT1	SCZ_DN_LGD
BLNK	SCZ_DN_LGD
BTNL2	SCZ_DN_LGD
CCDC39	SCZ_DN_LGD
CLCN1	SCZ_DN_LGD
CNTN3	SCZ_DN_LGD
CRYBG3	SCZ_DN_LGD
CUZD1	SCZ_DN_LGD
DAGLB	SCZ_DN_LGD
DARC	SCZ_DN_LGD
DDHD2	SCZ_DN_LGD
DPYD	SCZ_DN_LGD
DUOXA2	SCZ_DN_LGD
EPHA2	SCZ_DN_LGD
EPYC	SCZ_DN_LGD
ESAM	SCZ_DN_LGD
FLAD1	SCZ_DN_LGD
GLIPR1L2	SCZ_DN_LGD
GTPBP3	SCZ_DN_LGD
HSPA8	SCZ_DN_LGD
KCNU1	SCZ_DN_LGD
KLHDC1	SCZ_DN_LGD
KLHL17	SCZ_DN_LGD
MARK4	SCZ_DN_LGD
MGME1	SCZ_DN_LGD
MIF	SCZ_DN_LGD
MYH7B	SCZ_DN_LGD
NCKIPSD	SCZ_DN_LGD
NIPAL3	SCZ_DN_LGD
NLRC5	SCZ_DN_LGD
NR2E3	SCZ_DN_LGD
PAQR9	SCZ_DN_LGD
PRDX6	SCZ_DN_LGD
RARG	SCZ_DN_LGD
RASSF5	SCZ_DN_LGD
RB1CC1	SCZ_DN_LGD
SERPINI1	SCZ_DN_LGD
SSBP3	SCZ_DN_LGD
ST3GAL6	SCZ_DN_LGD
STAP2	SCZ_DN_LGD
TAF13	SCZ_DN_LGD
TENM1	SCZ_DN_LGD
TLK1	SCZ_DN_LGD
TP53I13	SCZ_DN_LGD
TRH	SCZ_DN_LGD
UFL1	SCZ_DN_LGD
URB2	SCZ_DN_LGD
VPS13C	SCZ_DN_LGD
XPOT	SCZ_DN_LGD
ZDHHC5	SCZ_DN_LGD
ZEB1	SCZ_DN_LGD

## Sheet: ASD_DN_LGD
CHD8	ASD_DN_LGD
DYRK1A	ASD_DN_LGD
ANK2	ASD_DN_LGD
GRIN2B	ASD_DN_LGD
DSCAM	ASD_DN_LGD
CHD2	ASD_DN_LGD
ARID1B	ASD_DN_LGD
KDM6B	ASD_DN_LGD
ADNP	ASD_DN_LGD
MED13L	ASD_DN_LGD
SCN2A	ASD_DN_LGD
WDFY3	ASD_DN_LGD
ANKRD11	ASD_DN_LGD
DIP2A	ASD_DN_LGD
NCKAP1	ASD_DN_LGD
TNRC6B	ASD_DN_LGD
PHF2	ASD_DN_LGD
WAC	ASD_DN_LGD
KDM5B	ASD_DN_LGD
POGZ	ASD_DN_LGD
TBR1	ASD_DN_LGD
FOXP1	ASD_DN_LGD
GIGYF1	ASD_DN_LGD
KATNAL2	ASD_DN_LGD
KMT2E	ASD_DN_LGD
RIMS1	ASD_DN_LGD
TCF7L2	ASD_DN_LGD
ASH1L	ASD_DN_LGD
DOT1L	ASD_DN_LGD
SPEN	ASD_DN_LGD
AKAP9	ASD_DN_LGD
DIP2C	ASD_DN_LGD
GPRIN1	ASD_DN_LGD
MBD5	ASD_DN_LGD
MED13	ASD_DN_LGD
NBEA	ASD_DN_LGD
UBAP2L	ASD_DN_LGD
UBR5	ASD_DN_LGD
MYH10	ASD_DN_LGD
SYNGAP1	ASD_DN_LGD
TRIP12	ASD_DN_LGD
AHDC1	ASD_DN_LGD
CIC	ASD_DN_LGD
CTNNB1	ASD_DN_LGD
DST	ASD_DN_LGD
KIAA0100	ASD_DN_LGD
KIF21A	ASD_DN_LGD
NF1	ASD_DN_LGD
SPAG9	ASD_DN_LGD
SPTBN1	ASD_DN_LGD
TANC2	ASD_DN_LGD
ZC3H4	ASD_DN_LGD
APBB1	ASD_DN_LGD
ARVCF	ASD_DN_LGD
ATP1A1	ASD_DN_LGD
ATP1B1	ASD_DN_LGD
BAI1	ASD_DN_LGD
CDC42BPB	ASD_DN_LGD
DSCAML1	ASD_DN_LGD
FAM91A1	ASD_DN_LGD
HIVEP3	ASD_DN_LGD
LMTK3	ASD_DN_LGD
NRXN1	ASD_DN_LGD
PINK1	ASD_DN_LGD
SHANK2	ASD_DN_LGD
TNRC18	ASD_DN_LGD
TRPM3	ASD_DN_LGD
UBR3	ASD_DN_LGD
DNMT3A	ASD_DN_LGD
SRCAP	ASD_DN_LGD
SUV420H1	ASD_DN_LGD
PHF3	ASD_DN_LGD
SETD2	ASD_DN_LGD
BRCA1	ASD_DN_LGD
CHD1	ASD_DN_LGD
KAT6A	ASD_DN_LGD
MSL2	ASD_DN_LGD
BAZ2B	ASD_DN_LGD
BRWD1	ASD_DN_LGD
CBX4	ASD_DN_LGD
KAT2B	ASD_DN_LGD
MPHOSPH8	ASD_DN_LGD
PHF21A	ASD_DN_LGD
PHF7	ASD_DN_LGD
RAI1	ASD_DN_LGD
ZMYND11	ASD_DN_LGD
CTCF	ASD_DN_LGD
FBXO11	ASD_DN_LGD
PAFAH1B2	ASD_DN_LGD
SETBP1	ASD_DN_LGD
ZFYVE26	ASD_DN_LGD
BCL11A	ASD_DN_LGD
BTAF1	ASD_DN_LGD
CASP8AP2	ASD_DN_LGD
CNOT3	ASD_DN_LGD
CSDE1	ASD_DN_LGD
CSTF2T	ASD_DN_LGD
CTTNBP2	ASD_DN_LGD
CUL3	ASD_DN_LGD
DHX29	ASD_DN_LGD
DLL1	ASD_DN_LGD
DVL3	ASD_DN_LGD
EPHB2	ASD_DN_LGD
FARP1	ASD_DN_LGD
GIGYF2	ASD_DN_LGD
GLTSCR2	ASD_DN_LGD
GOPC	ASD_DN_LGD
IGSF3	ASD_DN_LGD
ILF2	ASD_DN_LGD
IQGAP2	ASD_DN_LGD
L1CAM	ASD_DN_LGD
LIG3	ASD_DN_LGD
LRP6	ASD_DN_LGD
NARG2	ASD_DN_LGD
NFIA	ASD_DN_LGD
NFIB	ASD_DN_LGD
OSBPL8	ASD_DN_LGD
PPM1D	ASD_DN_LGD
RNF38	ASD_DN_LGD
SKIDA1	ASD_DN_LGD
SPAST	ASD_DN_LGD
SUFU	ASD_DN_LGD
TMEM39B	ASD_DN_LGD
TROVE2	ASD_DN_LGD
UPF3B	ASD_DN_LGD
ZNF614	ASD_DN_LGD
ZWILCH	ASD_DN_LGD
MUC5B	ASD_DN_LGD
KMT2C	ASD_DN_LGD
MFRP	ASD_DN_LGD
MYO1E	ASD_DN_LGD
NR3C2	ASD_DN_LGD
PTK7	ASD_DN_LGD
ACACB	ASD_DN_LGD
CARKD	ASD_DN_LGD
DNAH5	ASD_DN_LGD
FBXO18	ASD_DN_LGD
GIMAP8	ASD_DN_LGD
INTS6	ASD_DN_LGD
IRF2BPL	ASD_DN_LGD
LRFN2	ASD_DN_LGD
LRP2	ASD_DN_LGD
MDN1	ASD_DN_LGD
MPP6	ASD_DN_LGD
MTUS1	ASD_DN_LGD
NOTCH1	ASD_DN_LGD
NUAK1	ASD_DN_LGD
OR10Z1	ASD_DN_LGD
PDCD1	ASD_DN_LGD
PNPLA7	ASD_DN_LGD
PPP2R5D	ASD_DN_LGD
RANBP2	ASD_DN_LGD
RP1L1	ASD_DN_LGD
SCUBE2	ASD_DN_LGD
STARD9	ASD_DN_LGD
TBL1XR1	ASD_DN_LGD
TECTA	ASD_DN_LGD
TERF2	ASD_DN_LGD
TLK2	ASD_DN_LGD
TSPAN4	ASD_DN_LGD
UNC80	ASD_DN_LGD
URB1	ASD_DN_LGD
USP45	ASD_DN_LGD
ZFHX3	ASD_DN_LGD
ACOX2	ASD_DN_LGD
ADAM33	ASD_DN_LGD
ADAMTS9	ASD_DN_LGD
ADCY9	ASD_DN_LGD
AFM	ASD_DN_LGD
AMBP	ASD_DN_LGD
AMOTL1	ASD_DN_LGD
ANKFN1	ASD_DN_LGD
ANO5	ASD_DN_LGD
ANO9	ASD_DN_LGD
ARHGAP30	ASD_DN_LGD
ARHGAP5	ASD_DN_LGD
ASAH2	ASD_DN_LGD
ATP10D	ASD_DN_LGD
B4GALNT1	ASD_DN_LGD
BNIP1	ASD_DN_LGD
BRF2	ASD_DN_LGD
BST2	ASD_DN_LGD
BTBD9	ASD_DN_LGD
BTN1A1	ASD_DN_LGD
C10orf90	ASD_DN_LGD
C11orf24	ASD_DN_LGD
C16orf13	ASD_DN_LGD
C21orf2	ASD_DN_LGD
CACNA2D3	ASD_DN_LGD
CAPN8	ASD_DN_LGD
CC2D1A	ASD_DN_LGD
CCDC171	ASD_DN_LGD
CCDC66	ASD_DN_LGD
CCDC87	ASD_DN_LGD
CCPG1	ASD_DN_LGD
CDAN1	ASD_DN_LGD
CDC23	ASD_DN_LGD
CMPK2	ASD_DN_LGD
COL25A1	ASD_DN_LGD
COL5A3	ASD_DN_LGD
COL6A6	ASD_DN_LGD
CPD	ASD_DN_LGD
CSMD2	ASD_DN_LGD
CTNNA3	ASD_DN_LGD
CUBN	ASD_DN_LGD
CYP27C1	ASD_DN_LGD
DDX3X	ASD_DN_LGD
DDX60	ASD_DN_LGD
DOCK5	ASD_DN_LGD
DSG3	ASD_DN_LGD
ECE1	ASD_DN_LGD
ECM2	ASD_DN_LGD
EFCAB5	ASD_DN_LGD
EIF2AK2	ASD_DN_LGD
ELAVL2	ASD_DN_LGD
ETFB	ASD_DN_LGD
FAM168B	ASD_DN_LGD
FAM200B	ASD_DN_LGD
FAM8A1	ASD_DN_LGD
FBXW11	ASD_DN_LGD
FCRL6	ASD_DN_LGD
FER1L5	ASD_DN_LGD
FLG	ASD_DN_LGD
FREM3	ASD_DN_LGD
GALNT18	ASD_DN_LGD
GOLGA5	ASD_DN_LGD
GRAMD2	ASD_DN_LGD
HECTD1	ASD_DN_LGD
HOXD1	ASD_DN_LGD
IFI30	ASD_DN_LGD
IFI44L	ASD_DN_LGD
IFNA10	ASD_DN_LGD
IFT88	ASD_DN_LGD
IL17RA	ASD_DN_LGD
IL3	ASD_DN_LGD
JAKMIP1	ASD_DN_LGD
KIAA0232	ASD_DN_LGD
KIAA1731	ASD_DN_LGD
KIR2DL2	ASD_DN_LGD
KLB	ASD_DN_LGD
KLHDC10	ASD_DN_LGD
KMT2A	ASD_DN_LGD
LARP4B	ASD_DN_LGD
LRRFIP1	ASD_DN_LGD
LTN1	ASD_DN_LGD
MAP3K14	ASD_DN_LGD
MEGF6	ASD_DN_LGD
MEMO1	ASD_DN_LGD
MFSD3	ASD_DN_LGD
MLANA	ASD_DN_LGD
MORC3	ASD_DN_LGD
MOV10	ASD_DN_LGD
MUC21	ASD_DN_LGD
MYH2	ASD_DN_LGD
NACC1	ASD_DN_LGD
NAPRT1	ASD_DN_LGD
NDST4	ASD_DN_LGD
NEDD9	ASD_DN_LGD
NFE2L3	ASD_DN_LGD
NFKBIL1	ASD_DN_LGD
NIN	ASD_DN_LGD
NINL	ASD_DN_LGD
NMT1	ASD_DN_LGD
NUDT17	ASD_DN_LGD
NXPE4	ASD_DN_LGD
OLFM3	ASD_DN_LGD
OR2T10	ASD_DN_LGD
OR4C11	ASD_DN_LGD
OR52M1	ASD_DN_LGD
P2RX5	ASD_DN_LGD
PARD3B	ASD_DN_LGD
PAX5	ASD_DN_LGD
PCDHA13	ASD_DN_LGD
PCOLCE	ASD_DN_LGD
PCSK2	ASD_DN_LGD
PER2	ASD_DN_LGD
PFKFB2	ASD_DN_LGD
PFKL	ASD_DN_LGD
PLCD4	ASD_DN_LGD
PLEKHO1	ASD_DN_LGD
POLRMT	ASD_DN_LGD
PRSS38	ASD_DN_LGD
PSD3	ASD_DN_LGD
PSMD12	ASD_DN_LGD
PTPN13	ASD_DN_LGD
RAB2A	ASD_DN_LGD
RAD21L1	ASD_DN_LGD
RCBTB1	ASD_DN_LGD
REXO1	ASD_DN_LGD
RIPPLY1	ASD_DN_LGD
RNF146	ASD_DN_LGD
RNF213	ASD_DN_LGD
RPAP1	ASD_DN_LGD
RPS6KA3	ASD_DN_LGD
RUNDC1	ASD_DN_LGD
RUNDC3B	ASD_DN_LGD
S100G	ASD_DN_LGD
SCAMP2	ASD_DN_LGD
SCNN1D	ASD_DN_LGD
SCP2	ASD_DN_LGD
SDCCAG3	ASD_DN_LGD
SH2B1	ASD_DN_LGD
SIK3	ASD_DN_LGD
SLC25A39	ASD_DN_LGD
SLC25A6	ASD_DN_LGD
SLC38A3	ASD_DN_LGD
SLC6A8	ASD_DN_LGD
SLC7A7	ASD_DN_LGD
SMAP2	ASD_DN_LGD
SORBS1	ASD_DN_LGD
SPATA13	ASD_DN_LGD
SPDYC	ASD_DN_LGD
SPINK5	ASD_DN_LGD
STAM	ASD_DN_LGD
STARD10	ASD_DN_LGD
SUCLG2	ASD_DN_LGD
TBC1D23	ASD_DN_LGD
THAP5	ASD_DN_LGD
THSD7A	ASD_DN_LGD
TM4SF19	ASD_DN_LGD
TNFRSF8	ASD_DN_LGD
TOR1AIP2	ASD_DN_LGD
TPTE	ASD_DN_LGD
TRIM17	ASD_DN_LGD
TRPM5	ASD_DN_LGD
TSPAN17	ASD_DN_LGD
TUSC1	ASD_DN_LGD
TYW5	ASD_DN_LGD
UBN2	ASD_DN_LGD
UGT1A1	ASD_DN_LGD
UGT1A10	ASD_DN_LGD
UGT1A3	ASD_DN_LGD
UGT1A4	ASD_DN_LGD
UGT1A5	ASD_DN_LGD
UGT1A6	ASD_DN_LGD
UGT1A7	ASD_DN_LGD
UGT1A8	ASD_DN_LGD
UGT1A9	ASD_DN_LGD
UNC79	ASD_DN_LGD
USP15	ASD_DN_LGD
USP29	ASD_DN_LGD
VAV3	ASD_DN_LGD
VCP	ASD_DN_LGD
VSIG4	ASD_DN_LGD
WDR33	ASD_DN_LGD
WNT7B	ASD_DN_LGD
WNT9A	ASD_DN_LGD
XKR6	ASD_DN_LGD
YTHDC1	ASD_DN_LGD
ZFP2	ASD_DN_LGD
ZNF490	ASD_DN_LGD
ZNF598	ASD_DN_LGD
ZNF853	ASD_DN_LGD

## Sheet: ASD_DN_rLGD
CHD8	ASD_DN_rLGD
DYRK1A	ASD_DN_rLGD
ANK2	ASD_DN_rLGD
GRIN2B	ASD_DN_rLGD
DSCAM	ASD_DN_rLGD
CHD2	ASD_DN_rLGD
ARID1B	ASD_DN_rLGD
KDM6B	ASD_DN_rLGD
ADNP	ASD_DN_rLGD
MED13L	ASD_DN_rLGD
NCKAP1	ASD_DN_rLGD
ANKRD11	ASD_DN_rLGD
DIP2A	ASD_DN_rLGD
SCN2A	ASD_DN_rLGD
TNRC6B	ASD_DN_rLGD
WDFY3	ASD_DN_rLGD
PHF2	ASD_DN_rLGD
WAC	ASD_DN_rLGD
KDM5B	ASD_DN_rLGD
POGZ	ASD_DN_rLGD
RIMS1	ASD_DN_rLGD
FOXP1	ASD_DN_rLGD
GIGYF1	ASD_DN_rLGD
KATNAL2	ASD_DN_rLGD
KMT2E	ASD_DN_rLGD
TBR1	ASD_DN_rLGD
TCF7L2	ASD_DN_rLGD

## Sheet: ASD_FDR0.1
ADNP	ASD_FDR_0.1
ANK2	ASD_FDR_0.1
ARID1B	ASD_FDR_0.1
CHD8	ASD_FDR_0.1
CUL3	ASD_FDR_0.1
DYRK1A	ASD_FDR_0.1
GRIN2B	ASD_FDR_0.1
KATNAL2	ASD_FDR_0.1
POGZ	ASD_FDR_0.1
SCN2A	ASD_FDR_0.1
SUV420H1	ASD_FDR_0.1
SYNGAP1	ASD_FDR_0.1
TBR1	ASD_FDR_0.1
ASXL3	ASD_FDR_0.1
BCL11A	ASD_FDR_0.1
CACNA2D3	ASD_FDR_0.1
MLL3	ASD_FDR_0.1
CTTNBP2	ASD_FDR_0.1
GABRB3	ASD_FDR_0.1
PTEN	ASD_FDR_0.1
RELN	ASD_FDR_0.1
MIB1	ASD_FDR_0.1
ASH1L	ASD_FDR_0.1
APH1A	ASD_FDR_0.1
CD42BPB	ASD_FDR_0.1
ETFB	ASD_FDR_0.1
NAA15	ASD_FDR_0.1
MYO9B	ASD_FDR_0.1
MYT1L	ASD_FDR_0.1
NR3C2	ASD_FDR_0.1
SETD5	ASD_FDR_0.1
TRIO	ASD_FDR_0.1
VIL1	ASD_FDR_0.1

## Sheet: ASD_rLGD_FDR
ADNP	ASD_rLGD_FDR
ANK2	ASD_rLGD_FDR
ANKRD11	ASD_rLGD_FDR
APH1A	ASD_rLGD_FDR
ARID1B	ASD_rLGD_FDR
ASH1L	ASD_rLGD_FDR
ASXL3	ASD_rLGD_FDR
BCL11A	ASD_rLGD_FDR
CACNA2D3	ASD_rLGD_FDR
CD42BPB	ASD_rLGD_FDR
CHD2	ASD_rLGD_FDR
CHD8	ASD_rLGD_FDR
CTTNBP2	ASD_rLGD_FDR
CUL3	ASD_rLGD_FDR
DIP2A	ASD_rLGD_FDR
DSCAM	ASD_rLGD_FDR
DYRK1A	ASD_rLGD_FDR
ETFB	ASD_rLGD_FDR
FOXP1	ASD_rLGD_FDR
GABRB3	ASD_rLGD_FDR
GIGYF1	ASD_rLGD_FDR
GRIN2B	ASD_rLGD_FDR
KATNAL2	ASD_rLGD_FDR
KDM5B	ASD_rLGD_FDR
KDM6B	ASD_rLGD_FDR
KMT2E	ASD_rLGD_FDR
MED13L	ASD_rLGD_FDR
MIB1	ASD_rLGD_FDR
MLL3	ASD_rLGD_FDR
MYO9B	ASD_rLGD_FDR
MYT1L	ASD_rLGD_FDR
NAA15	ASD_rLGD_FDR
NCKAP1	ASD_rLGD_FDR
NR3C2	ASD_rLGD_FDR
PHF2	ASD_rLGD_FDR
POGZ	ASD_rLGD_FDR
PTEN	ASD_rLGD_FDR
RELN	ASD_rLGD_FDR
RIMS1	ASD_rLGD_FDR
SCN2A	ASD_rLGD_FDR
SETD5	ASD_rLGD_FDR
SUV420H1	ASD_rLGD_FDR
SYNGAP1	ASD_rLGD_FDR
TBR1	ASD_rLGD_FDR
TCF7L2	ASD_rLGD_FDR
TNRC6B	ASD_rLGD_FDR
TRIO	ASD_rLGD_FDR
VIL1	ASD_rLGD_FDR
WAC	ASD_rLGD_FDR
WDFY3	ASD_rLGD_FDR

## Sheet: PPI_320 overlap
PPI_320	ID_30	SCZ_93	ASD_353	ASD_rLGD_27	ASD_FDR0.1_33	ASD_rLGD_FDR_50
RNF14	0	0	0	0	0	0
C4A	0	0	0	0	0	0
HIST1H4A	0	0	0	0	0	0
DYNLL1	0	0	0	0	0	0
ERBB2IP	0	0	0	0	0	0
ZBED5	0	0	0	0	0	0
WWP1	0	0	0	0	0	0
SUMO1	0	0	0	0	0	0
SPTB	0	0	0	0	0	0
PLK4	0	0	0	0	0	0
ATF7IP	0	0	0	0	0	0
LAPTM5	0	0	0	0	0	0
ARFRP1	0	0	0	0	0	0
PDZD11	0	0	0	0	0	0
FBLN1	0	0	0	0	0	0
RNF11	0	0	0	0	0	0
DLG1	0	0	0	0	0	0
SOX30	0	0	0	0	0	0
DLG2	0	1	0	0	0	0
DLG4	0	0	0	0	0	0
SPG20	0	0	0	0	0	0
STUB1	0	0	0	0	0	0
GATA2	0	0	0	0	0	0
DCC	0	0	0	0	0	0
APBB2	0	0	0	0	0	0
TGFBRAP1	0	0	0	0	0	0
AP1M2	0	0	0	0	0	0
DVL1	0	0	0	0	0	0
RMND5B	0	0	0	0	0	0
CLINT1	0	0	0	0	0	0
NUP214	0	1	0	0	0	0
DDB1	0	0	0	0	0	0
LYN	0	0	0	0	0	0
HDGF	0	0	0	0	0	0
HMG20A	0	0	0	0	0	0
STK11IP	0	0	0	0	0	0
MED15	0	0	0	0	0	0
BRCA1	0	0	1	0	0	0
WDR5	0	0	0	0	0	0
SUMO2	0	0	0	0	0	0
TFE3	0	0	0	0	0	0
ERBB4	0	0	0	0	0	0
CAMK2D	0	0	0	0	0	0
SP1	0	0	0	0	0	0
XPA	0	0	0	0	0	0
CAMK2G	0	0	0	0	0	0
ZNF365	0	0	0	0	0	0
CLCN5	0	0	0	0	0	0
IRF7	0	0	0	0	0	0
RNF138	0	0	0	0	0	0
BAMBI	0	0	0	0	0	0
RPL17	0	0	0	0	0	0
ARRDC1	0	0	0	0	0	0
NAT8	0	0	0	0	0	0
MDM2	0	0	0	0	0	0
ATP2B2	0	0	0	0	0	0
PAFAH1B1	0	0	0	0	0	0
PAFAH1B2	0	0	1	0	0	0
TENM3	0	0	0	0	0	0
FN1	0	0	0	0	0	0
AKT1	0	0	0	0	0	0
MAX	0	0	0	0	0	0
SEP15	0	0	0	0	0	0
RFX1	0	0	0	0	0	0
RBBP5	0	0	0	0	0	0
DLX1	0	0	0	0	0	0
RUNX2	0	0	0	0	0	0
PTEN	0	0	0	0	1	1
UBA52	0	0	0	0	0	0
SYP	0	0	0	0	0	0
EID2	0	0	0	0	0	0
UBB	0	0	0	0	0	0
UBC	0	0	0	0	0	0
FUT4	0	0	0	0	0	0
MAPK1	0	0	0	0	0	0
ABCE1	0	0	0	0	0	0
PSG2	0	0	0	0	0	0
PAK1	0	0	0	0	0	0
CTCF	0	0	1	0	0	0
HOXC8	0	0	0	0	0	0
RAB2B	0	0	0	0	0	0
RTDR1	0	0	0	0	0	0
RASD2	0	0	0	0	0	0
TRIM33	0	0	0	0	0	0
NUAK2	0	0	0	0	0	0
RPS27A	0	0	0	0	0	0
SAA2	0	0	0	0	0	0
TRIM35	0	0	0	0	0	0
COPS5	0	0	0	0	0	0
HIST1H2BB	0	0	0	0	0	0
ARL5A	0	0	0	0	0	0
UBE2L3	0	0	0	0	0	0
CLTC	0	0	0	0	0	0
ITGB5	0	0	0	0	0	0
SKI	0	0	0	0	0	0
AP2B1	0	0	0	0	0	0
AP2M1	0	0	0	0	0	0
NEK6	0	0	0	0	0	0
DAXX	0	0	0	0	0	0
GTF2E2	0	0	0	0	0	0
ZNF512B	0	0	0	0	0	0
XPO5	0	0	0	0	0	0
CHD7	0	0	0	0	0	0
TRAP1	0	0	0	0	0	0
CHD8	0	0	1	1	1	1
SOX12	0	0	0	0	0	0
JUN	0	0	0	0	0	0
PRKCA	0	0	0	0	0	0
FBXL15	0	0	0	0	0	0
NFE2	0	0	0	0	0	0
NF1	0	0	1	0	0	0
DLX4	0	0	0	0	0	0
TGFB1I1	0	0	0	0	0	0
NLK	0	0	0	0	0	0
CHEK2	0	0	0	0	0	0
CITED1	0	0	0	0	0	0
CHEK1	0	0	0	0	0	0
TSSK3	0	0	0	0	0	0
MAP1A	0	0	0	0	0	0
JUND	0	0	0	0	0	0
KIAA0368	0	0	0	0	0	0
PSG9	0	0	0	0	0	0
PARP1	0	0	0	0	0	0
RHOJ	0	0	0	0	0	0
FOXH1	0	0	0	0	0	0
KIAA1107	0	0	0	0	0	0
POLR2A	0	0	0	0	0	0
DAG1	0	0	0	0	0	0
COL4A1	0	0	0	0	0	0
ITPR2	0	0	0	0	0	0
ITPR1	0	0	0	0	0	0
RHOG	0	0	0	0	0	0
ZMIZ1	0	0	0	0	0	0
PBK	0	0	0	0	0	0
ARL5B	0	0	0	0	0	0
UBE2I	0	0	0	0	0	0
CR1	0	0	0	0	0	0
TP53	0	0	0	0	0	0
ESR1	0	0	0	0	0	0
CALML3	0	0	0	0	0	0
AP1G1	0	0	0	0	0	0
CALM1	0	0	0	0	0	0
HNF4A	0	0	0	0	0	0
FBXO34	0	0	0	0	0	0
SNIP1	0	0	0	0	0	0
MEF2A	0	0	0	0	0	0
HIST1H3A	0	0	0	0	0	0
FBXO30	0	0	0	0	0	0
ZNF423	0	0	0	0	0	0
NR0B2	0	0	0	0	0	0
HERC5	0	0	0	0	0	0
GPNMB	0	0	0	0	0	0
FSTL3	0	0	0	0	0	0
CREBBP	0	0	0	0	0	0
RAB3B	0	0	0	0	0	0
YY1	0	0	0	0	0	0
SMAD9	0	0	0	0	0	0
ASH2L	0	0	0	0	0	0
SMAD4	0	0	0	0	0	0
SMAD5	0	0	0	0	0	0
SMAD6	0	0	0	0	0	0
SMAD7	0	0	0	0	0	0
H2AFY2	0	0	0	0	0	0
SMAD1	0	0	0	0	0	0
SMAD2	0	0	0	0	0	0
SMAD3	0	0	0	0	0	0
PRKAR2A	0	0	0	0	0	0
TCTA	0	0	0	0	0	0
PSMD11	0	0	0	0	0	0
HOXA11	0	0	0	0	0	0
MAPK13	0	0	0	0	0	0
AP1AR	0	0	0	0	0	0
C4B	0	0	0	0	0	0
RASL12	0	0	0	0	0	0
RRAS2	0	0	0	0	0	0
TP63	0	0	0	0	0	0
AP1M1	0	0	0	0	0	0
SKP2	0	0	0	0	0	0
STAT1	0	0	0	0	0	0
DNAJB2	0	0	0	0	0	0
ARF1	0	0	0	0	0	0
NECAP2	0	0	0	0	0	0
CNKSR1	0	0	0	0	0	0
CR2	0	0	0	0	0	0
PRPF40A	0	0	0	0	0	0
SASH3	0	0	0	0	0	0
FHL2	0	0	0	0	0	0
FHL3	0	0	0	0	0	0
USF1	0	0	0	0	0	0
RABEP1	0	0	0	0	0	0
C3	0	0	0	0	0	0
RAB13	0	0	0	0	0	0
SNRNP70	0	0	0	0	0	0
CD55	0	0	0	0	0	0
FOXG1	0	0	0	0	0	0
DIDO1	0	0	0	0	0	0
TGFBR2	0	0	0	0	0	0
TGFBR1	0	0	0	0	0	0
AP1S1	0	0	0	0	0	0
RBL1	0	0	0	0	0	0
SNUPN	0	0	0	0	0	0
CD59	0	0	0	0	0	0
IL6R	0	0	0	0	0	0
TNNT3	0	0	0	0	0	0
ENO2	0	0	0	0	0	0
PLA2G10	0	0	0	0	0	0
PRKAR1B	0	0	0	0	0	0
OCLN	0	0	0	0	0	0
ESR2	0	0	0	0	0	0
LEF1	0	0	0	0	0	0
EP300	0	0	0	0	0	0
RELA	0	0	0	0	0	0
UHRF2	0	0	0	0	0	0
FOXO3	0	0	0	0	0	0
ZNF521	0	0	0	0	0	0
ZNF638	0	0	0	0	0	0
ITK	0	0	0	0	0	0
NELFCD	0	0	0	0	0	0
IL2RG	0	0	0	0	0	0
ERCC5	0	0	0	0	0	0
PAPPA2	0	0	0	0	0	0
TDG	0	0	0	0	0	0
USP9X	0	0	0	0	0	0
RNASEL	0	0	0	0	0	0
PIAS2	0	0	0	0	0	0
PIAS3	0	0	0	0	0	0
PIAS1	0	0	0	0	0	0
FHL1	0	0	0	0	0	0
PEX5	0	0	0	0	0	0
PIAS4	0	0	0	0	0	0
DCP1B	0	0	0	0	0	0
USB1	0	0	0	0	0	0
PHF20L1	0	0	0	0	0	0
XAB2	0	0	0	0	0	0
HOXA9	0	0	0	0	0	0
MYO10	0	0	0	0	0	0
ERCC8	0	0	0	0	0	0
ZMYM2	0	0	0	0	0	0
NECAP1	0	0	0	0	0	0
DCP1A	0	0	0	0	0	0
BANK1	0	0	0	0	0	0
CYFIP2	0	0	0	0	0	0
EEF1A1	0	0	0	0	0	0
SYNRG	0	0	0	0	0	0
JUNB	0	0	0	0	0	0
EIF2AK4	0	0	0	0	0	0
PRKAA2	0	0	0	0	0	0
ERCC6	0	0	0	0	0	0
CTNNB1	1	0	1	0	0	0
FOXO1	0	0	0	0	0	0
RIPK2	0	0	0	0	0	0
WASL	0	0	0	0	0	0
AP1S2	0	0	0	0	0	0
FOXO4	0	0	0	0	0	0
NDE1	0	0	0	0	0	0
CPSF6	0	0	0	0	0	0
USP15	0	0	1	0	0	0
OTUB1	0	0	0	0	0	0
SPTBN1	0	0	1	0	0	0
HIST1H2AB	0	0	0	0	0	0
UBASH3A	0	0	0	0	0	0
CEBPB	0	0	0	0	0	0
DNER	0	0	0	0	0	0
RAB34	0	0	0	0	0	0
RHEBL1	0	0	0	0	0	0
RPL28	0	0	0	0	0	0
GCNT3	0	0	0	0	0	0
CEBPD	0	0	0	0	0	0
TFAP2A	0	0	0	0	0	0
SLC9A3R2	0	0	0	0	0	0
NRAS	0	0	0	0	0	0
ILKAP	0	0	0	0	0	0
ZNF8	0	0	0	0	0	0
RAB38	0	0	0	0	0	0
GLI3	0	0	0	0	0	0
KLF5	0	0	0	0	0	0
UBE2Z	0	0	0	0	0	0
RHOD	0	0	0	0	0	0
KLF2	0	0	0	0	0	0
AP1B1	0	0	0	0	0	0
C1QA	0	0	0	0	0	0
STK35	0	0	0	0	0	0
ITGB1	0	0	0	0	0	0
XPO1	0	0	0	0	0	0
ITGB3	0	0	0	0	0	0
HDLBP	0	0	0	0	0	0
RAC2	0	0	0	0	0	0
SERPINA1	0	0	0	0	0	0
RTN4	0	0	0	0	0	0
GTF2H1	0	0	0	0	0	0
KPNB1	0	0	0	0	0	0
HGS	0	0	0	0	0	0
AR	0	0	0	0	0	0
ATN1	0	0	0	0	0	0
SKIL	0	0	0	0	0	0
RNASE2	0	0	0	0	0	0
TP53BP2	0	0	0	0	0	0
DACH1	0	0	0	0	0	0
TOB1	0	0	0	0	0	0
TM9SF2	0	0	0	0	0	0
MEX3B	0	0	0	0	0	0
RASA1	0	0	0	0	0	0
MYOD1	0	0	0	0	0	0
SQSTM1	0	0	0	0	0	0
DAZAP2	0	0	0	0	0	0
PARD3	0	0	0	0	0	0
RAB25	0	0	0	0	0	0
CSH1	0	0	0	0	0	0
NOTCH4	0	0	0	0	0	0
BTRC	0	0	0	0	0	0
TUBG1	0	0	0	0	0	0
KIF13A	0	0	0	0	0	0
BAZ1B	0	0	0	0	0	0
RALA	0	0	0	0	0	0
NKX3-2	0	0	0	0	0	0
WBP1	0	0	0	0	0	0
TOP3B	0	0	0	0	0	0
EWSR1	0	0	0	0	0	0
TGIF1	0	0	0	0	0	0
ATF2	0	0	0	0	0	0

## Sheet: PPI_37 overlap
PPI_37	ID_30	SCZ_93	ASD_353	ASD_rLGD_27	ASD_FDR0.1_33	ASD_rLGD_FDR_50
WWP1	0	0	0	0	0	0
BRCA1	0	0	1	1	0	0
SUMO2	0	0	0	0	0	0
UBC	0	0	0	0	0	0
JUN	0	0	0	0	0	0
UBE2I	0	0	0	0	0	0
TP53	0	0	0	0	0	0
ESR1	0	0	0	0	0	0
CREBBP	0	0	0	0	0	0
SMAD4	0	0	0	0	0	0
SMAD1	0	0	0	0	0	0
SMAD2	0	0	0	0	0	0
SMAD3	0	0	0	0	0	0
TGFBR1	0	0	0	0	0	0
EP300	0	0	0	0	0	0
AR	0	0	0	0	0	0
ERBB2IP	0	0	0	0	0	0
BAMBI	0	0	0	0	0	0
PAFAH1B1	0	0	0	0	0	0
FN1	0	0	0	0	0	0
ABCE1	0	0	0	0	0	0
COL4A1	0	0	0	0	0	0
ITPR2	0	0	0	0	0	0
ITPR1	0	0	0	0	0	0
PBK	0	0	0	0	0	0
C4B	0	0	0	0	0	0
CR2	0	0	0	0	0	0
NDE1	0	0	0	0	0	0
RPL28	0	0	0	0	0	0
C1QA	0	0	0	0	0	0
MEX3B	0	0	0	0	0	0
TUBG1	0	0	0	0	0	0
CR1	0	0	0	0	0	0
AP1G1	0	0	0	0	0	0
SNUPN	0	0	0	0	0	0
MYO10	0	0	0	0	0	0
EEF1A1	0	0	0	0	0	0
